# Supplementary material for: Identification and Characterization of Plasmids and Genes from Carbapenemase-Producing Klebsiella pneumoniae in Makkah Province, Saudi Arabia
Source: Antibiotics (Basel). 2022 Nov 15;11(11):1627. doi: 10.3390/antibiotics11111627 (PMC9686665; doi:10.3390/antibiotics11111627)
Supplement: Supplementary file 1 [file antibiotics-11-01627-s001.zip]

Archive with 1 entries (1 files):
- antibiotics-2006026-supplementary.pdf
